# Supplementary material for: Enhancing the Performance of a Metal-Free Self-Supported Carbon Felt-Based Supercapacitor with Facile Two-Step Electrochemical Activation
Source: Nanomaterials (Basel). 2022 Jan 27;12(3):427. doi: 10.3390/nano12030427 (PMC8838256; doi:10.3390/nano12030427)
Supplement: Supplementary file 1 [file nanomaterials-12-00427-s001.zip]

Archive with 2 entries (1 files):
- nanomaterials-1539040 supplementary xml pdf corrected/
- nanomaterials-1539040 supplementary xml pdf corrected/nanomaterials-1539040 supplementary xml pdf corrected.pdf
